# Supplementary material for: Role of Macrophages in Cytotoxicity, Reactive Oxygen Species Production and DNA Damage in 1,2-Dichloropropane-Exposed Human Cholangiocytes In Vitro
Source: Toxics. 2021 Jun 1;9(6):128. doi: 10.3390/toxics9060128 (PMC8228395; doi:10.3390/toxics9060128)
Supplement: Supplementary file 1 [file toxics-09-00128-s001.zip]

Archive with 1 entries (1 files):
- toxics-1211472-supplementary.pdf
